# Supplementary material for: A Systematic Review of Biomarkers and Risk of Incident Type 2 Diabetes: An Overview of Epidemiological, Prediction and Aetiological Research Literature
Source: PLoS One. 2016 Oct 27;11(10):e0163721. doi: 10.1371/journal.pone.0163721 (PMC5082867; doi:10.1371/journal.pone.0163721)
Supplement: S7 Table — (XLS) [file pone.0163721.s011.xls]

## Sheet: Table S8
S7 Table: An Overview of Observational, Prediction and Mendelian Randomisation Research for Biomarkers and Incident T2D
Biomarker	StudyYear	case	Observational Association Direction	Observational Evidence	Prediction Evidence	Prediction Quality	Causality Evidence	Mendelian Randomization Quality	Total_no	Group
2-AAA	Wang et al./2013	376	Positive	Medium	No evidence	NA	Unknown	NA	376	2
7-hexadecenoic acid	Ma, et al 2015	297	Inverse	Medium	No evidence	NA	Unknown	NA	297	2
ACR	Wang et al./2006	117	Positive	Medium	No evidence	NA	Unknown	NA	117	1
Adiponectin	Choi, et al 2004	78	Inverse	High	Modest/Null	High	Likely non-causal	High	4229	3
Adiponectin	Daimon, et al 2003	18	Inverse	High	Modest/Null	High	Likely non-causal	High	4229	3
Adiponectin	Fagerberg, et al 2011	69	Inverse	High	Modest/Null	High	Likely non-causal	High	4229	3
Adiponectin	Heidemann, et al 2008	1038	Inverse	High	Modest/Null	High	Likely non-causal	High	4229	3
Adiponectin	Herder, et al 2011	436	Inverse	High	Modest/Null	High	Likely non-causal	High	4229	3
Adiponectin	Lyssenko, et al 2012	338	Inverse	High	Modest/Null	High	Likely non-causal	High	4229	3
Adiponectin	Montonen, et al 2011	613	Inverse	High	Modest/Null	High	Likely non-causal	High	4229	3
Adiponectin	Rathmann, et al 2010	93	Inverse	High	Modest/Null	High	Likely non-causal	High	4229	3
Adiponectin	Raynor, et al 2013	529	Inverse	High	Modest/Null	High	Likely non-causal	High	4229	3
Adiponectin	Stranges, et al 2008	61	Inverse	High	Modest/Null	High	Likely non-causal	High	4229	3
Adiponectin	Thorand, et al 2010	460	Inverse	High	Modest/Null	High	Likely non-causal	High	4229	3
Adiponectin	Krakoff J, et al 2003	79	Inverse	High	Modest/Null	High	Likely non-causal	High	4229	3
Adiponectin	Salomaa, et al 2010	417	Inverse	High	Modest/Null	High	Likely non-causal	High	4229	3
Adiponectin_HMW	Heidemann, et al 2008	1038	Inverse	High	Modest/Null	High	Likely non-causal	High	1038	3
a-HB	Ferrannini, et al 2013	151	Positive	Medium	No evidence	NA	Unknown	NA	151	1
ALA	Djousse´, et al 2011	204	Inverse	Low/unknown	No evidence	NA	Unknown	NA	204	1
Albumin	Abbasi,et al /2012	1427	Null	Low/unknown	Modest/Null	High	Unknown	NA	2017	3
Albumin	Raynor et al./2013	529	Null	Low/unknown	Modest/Null	High	Unknown	NA	2017	3
Albumin	Stranges et al./2008	61	Inverse	Low/unknown	Modest/Null	High	Unknown	NA	2017	3
ALT	Abbasi,et al /2012	1427	Null	High	Modest/Null	High	Unknown	NA	7558	3
ALT	André, et al 2005	89	Null	High	Modest/Null	High	Unknown	NA	7558	3
ALT	Choi, et al 2013	435	Null	High	Modest/Null	High	Unknown	NA	7558	3
ALT	Doi Y, et al 2007	135	Positive	High	Modest/Null	High	Unknown	NA	7558	3
ALT	Ford ES, et al 2008	787	Positive	High	Modest/Null	High	Unknown	NA	7558	3
ALT	Gautier, et al 2010	203	Positive	High	Modest/Null	High	Unknown	NA	7558	3
ALT	Goessling W, et al 2008	208	Positive	High	Modest/Null	High	Unknown	NA	7558	3
ALT	Kim et al. 2008	92	Positive	High	Modest/Null	High	Unknown	NA	7558	3
ALT	Lee et al. 2003	83	Positive	High	Modest/Null	High	Unknown	NA	7558	3
ALT	Montonen, et al 2011	613	Positive	High	Modest/Null	High	Unknown	NA	7558	3
ALT	Nguyen et al./2011	80	Positive	High	Modest/Null	High	Unknown	NA	7558	3
ALT	Shlomai et al./2010	3352	Positive	High	Modest/Null	High	Unknown	NA	7558	3
ALT	Vozarova et al./2002	54	Positive	High	Modest/Null	High	Unknown	NA	7558	3
ApoA-I	Salomaa, et al 2010	417	Positive	Medium	Modest/Null	High	Unknown	NA	417	2
ApoA-II	Onat et al./2009	36	Positive	Medium	Modest/Null	High	Unknown	NA	36	1
ApoB	Ley et al. 2010	86	Positive	Medium	Modest/Null	High	Unknown	NA	671	2
ApoB	Onat, et al 2007	168	Null	Medium	Modest/Null	High	Unknown	NA	671	2
ApoB	Salomaa, et al 2010	417	Positive	Medium	Modest/Null	High	Unknown	NA	671	2
aPTT	Raynor et al./2013	529	Positive	Medium	Modest/Null	Low	Unknown	NA	592	2
Arachidonic acid	Mahendran et al. 2014	30	Null	Low/unknown	No evidence	NA	Unknown	NA	30	1
AST	Abbasi,et al /2012	1427	Null	High	Modest/Null	High	Unknown	NA	2016	3
AST	André, et al 2005	89	Null	High	Modest/Null	High	Unknown	NA	2016	3
AST	Doi Y, et al 2007	135	Null	High	Modest/Null	High	Unknown	NA	2016	3
AST	Goessling W, et al 2008	208	Positive	High	Modest/Null	High	Unknown	NA	2016	3
AST	Lee et al. 2003	157	Positive	High	Modest/Null	High	Unknown	NA	2016	3
aVitamin-B12	Salomaa, et al 2010	417	Null	Low/unknown	Modest/Null	Low	Unknown	NA	417	2
Bicarbonate	Mandel et al. 2012	630	Inverse	Medium	No evidence	NA	Unknown	NA	630	2
Bilirubin	André, et al 2005	89	Null	Low/unknown	No evidence	NA	Potentially causal	High	89	1
BNP	Salomaa, et al 2010	417	Inverse	Medium	Modest/Null	High	Unknown	NA	417	2
Calcium	Becerra-Tomàs et al, 2014	77	Null	Low/unknown	No evidence	NA	Unknown	NA	77	1
Cathepsin-S	Jobs et al. 2013	30	Positive	Medium	No evidence	NA	Unknown	NA	30	1
CC3	Raynor et al./2013	529	Positive	Medium	Modest/Null	Low	Unknown	NA	529	2
CD40_ligand	Dallmeier, et al 2012	162	Null	Low/unknown	Modest/Null	Low	Unknown	NA	162	1
CK-MB	Salomaa, et al 2010	417	Positive	Low/unknown	Modest/Null	High	Unknown	NA	417	2
Copeptin	Abbasi,et al /2012	385	Positive	Medium	Modest/Null	High	Unknown	NA	1335	3
Copeptin	Enhörning, et al 2013	533	Positive	Medium	Modest/Null	High	Unknown	NA	1335	3
Copeptin	Salomaa, et al 2010	417	Null	Medium	Modest/Null	High	Unknown	NA	1335	3
creatinine_serum	Harita, et al 2009	877	Positive	Low/unknown	Modest/Null	High	Unknown	NA	1294	3
creatinine_serum	Salomaa, et al 2010	417	Null	Low/unknown	Modest/Null	High	Unknown	NA	1294	3
CRP	Krakoff J et al. 2003	79	Null	High	Modest/Null	High	Likely non-causal	High	8979	3
CRP	Lee et al. 2009	293	Positive	High	Modest/Null	High	Likely non-causal	High	8979	3
CRP	Lyssenko et al. 2012	338	Positive	High	Modest/Null	High	Likely non-causal	High	8979	3
CRP	Marques-Vidal et al. 2012	208	Positive	High	Modest/Null	High	Likely non-causal	High	8979	3
CRP	Norberg et al./2007	177	Positive	High	Modest/Null	High	Likely non-causal	High	8979	3
CRP	Stranges et al./2008	61	Positive	High	Modest/Null	High	Likely non-causal	High	8979	3
CRP	Thorand et al./2003	101	Positive	High	Modest/Null	High	Likely non-causal	High	8979	3
CRP	Thorand et al./2007	527	Positive	High	Modest/Null	High	Likely non-causal	High	8979	3
CRP	Abbasi,et al /2012	496	Null	High	Modest/Null	High	Likely non-causal	High	8979	3
CRP	Brunner, et al/2008	354	Positive	High	Modest/Null	High	Likely non-causal	High	8979	3
CRP	Chao, et al 2010	1584	Positive	High	Modest/Null	High	Likely non-causal	High	8979	3
CRP	Dallmeier, et al 2012	162	Null	High	Modest/Null	High	Likely non-causal	High	8979	3
CRP	Doi Y, et al 2005	131	Positive	High	Modest/Null	High	Likely non-causal	High	8979	3
CRP	Eugen-Olsen, et al 2010	59	Positive	High	Modest/Null	High	Likely non-causal	High	8979	3
CRP	Festa, et al 2002	144	Null	High	Modest/Null	High	Likely non-causal	High	8979	3
CRP	Herder, et al 2011	436	Null	High	Modest/Null	High	Likely non-causal	High	8979	3
CRP	Hu, et al 2004	737	Positive	High	Modest/Null	High	Likely non-causal	High	8979	3
CRP	Laaksonen et al. 2004	78	Null	High	Modest/Null	High	Likely non-causal	High	8979	3
CRP	Liu et al. 2007	1584	Positive	High	Modest/Null	High	Likely non-causal	High	8979	3
CRP	Montonen, et al 2011	613	Positive	High	Modest/Null	High	Likely non-causal	High	8979	3
CRP	Onat, et al 2011	212	Positive	High	Modest/Null	High	Likely non-causal	High	8979	3
CRP	Pradhan, et al 2001	188	Positive	High	Modest/Null	High	Likely non-causal	High	8979	3
CRP	Salomaa, et al 2010	417	Positive	High	Modest/Null	High	Likely non-causal	High	8979	3
CTpro-endothelin-1	Salomaa, et al 2010	417	Null	Low/unknown	Modest/Null	High	Unknown	NA	417	2
Cystatin C	Sahakyan et al./2011	333	Positive	Low/unknown	Modest/Null	High	Unknown	NA	750	2
Cystatin C	Salomaa, et al 2010	417	Null	Low/unknown	Modest/Null	High	Unknown	NA	750	2
DA-PC-C32:1	Floegel, et al 2013	800	Positive	Medium	No evidence	NA	Unknown	NA	800	2
DA-PC-C36:1	Floegel, et al 2013	800	Positive	Medium	No evidence	NA	Unknown	NA	800	2
DA-PC-C38:3	Floegel, et al 2013	800	Positive	Medium	No evidence	NA	Unknown	NA	800	2
DA-PC-C40:5	Floegel, et al 2013	800	Positive	Medium	No evidence	NA	Unknown	NA	800	2
D-Dimer	Salomaa, et al 2010	417	Null	Low/unknown	Modest/Null	High	Unknown	NA	417	2
DHA	Mahendran et al. 2014	30	Null	Low/unknown	No evidence	NA	Unknown	NA	30	1
Diadzein	Ko et al./2014	693	Null	Low/unknown	No evidence	NA	Unknown	NA	693	2
dihomo-linoleic acid	Mahendran et al. 2014	30	Null	Low/unknown	No evidence	NA	Unknown	NA	30	1
DPP-IV	Luft et al. 2010	546	Null	Low/unknown	No evidence	NA	Unknown	NA	546	2
DPP-IV-activity	Zheng et al. 2014	41	Positive	Medium	No evidence	NA	Unknown	NA	41	1
EPA	Mahendran et al. 2014	30	Null	Low/unknown	No evidence	NA	Unknown	NA	30	1
EPA+DHA	Djousse´, et al 2011	204	Inverse	Low/unknown	No evidence	NA	Unknown	NA	1586	3
EPA+DHA	Wu, et al 2011	1382	Null	Low/unknown	No evidence	NA	Unknown	NA	1586	3
Equol	Ko et al./2014	693	Null	Low/unknown	No evidence	NA	Unknown	NA	693	2
F2-Isoprostanes	Il'yasova, et al 2012	138	Inverse	Medium	No evidence	NA	Unknown	NA	138	1
FABP-4	Rhee EJ, et al 2012	479	Inverse	Medium	Modest/Null	Low	Unknown	NA	479	2
Factor-VIII	Raynor et al./2013	529	Positive	Medium	Modest/Null	Low	Unknown	NA	529	2
Ferritin	Lyssenko et al. 2012	338	Null	High	Modest/Null	High	Potentially causal	High	2435	3
Ferritin	Montonen, et al 2012	613	Positive	High	Modest/Null	High	Potentially causal	High	2435	3
Ferritin	Raynor et al./2013	529	Positive	High	Modest/Null	High	Potentially causal	High	2435	3
Ferritin	Salomaa, et al 2010	417	Positive	High	Modest/Null	High	Potentially causal	High	2435	3
Ferritin	Sun et al./2013	538	Positive	High	Modest/Null	High	Potentially causal	High	2435	3
Fetuin-A	Ix 2008	112	Positive	Medium	Modest/Null	Low	Likely non-causal	Low	1285	3
Fetuin-A	Stefan et al. 2008	703	Positive	Medium	Modest/Null	Low	Likely non-causal	Low	1285	3
Fetuin-A	Stefan et al. 2014	470	Positive	Medium	Modest/Null	Low	Likely non-causal	Low	1285	3
FGF-21	Bobbet, et al 2013	35	Positive	Low/unknown	No evidence	NA	Unknown	NA	35	1
Fibrinogen	Dallmeier, et al 2012	162	Null	Low/unknown	Modest/Null	High	Unknown	NA	337	2
Fibrinogen	Festa, et al 2002	144	Null	Low/unknown	Modest/Null	High	Unknown	NA	367	2
Fibrinogen	Stranges et al./2008	61	Null	Low/unknown	Modest/Null	High	Unknown	NA	367	2
Fructosamine	Neeland et al./2012	84	Positive	Medium	High	High	Unknown	NA	1042	3
Fructosamine	Selvin et al./2014	958	Positive	Medium	High	High	Unknown	NA	1042	3
GADA	Vigo et al./2007	580	Null	Medium	No evidence	NA	Unknown	NA	580	2
GDAA	Rolandsson, et al 2001	41	Null	Low/unknown	No evidence	NA	Unknown	NA	41	1
Genistein	Ko et al./2014	693	Null	Low/unknown	No evidence	NA	Unknown	NA	693	2
GGT	Abbasi,et al /2012	1427	Positive	High	Modest/Null	High	Unknown	NA	6834	3
GGT	Abbasi,et al /2012	1427	Positive	High	Modest/Null	High	Unknown	NA	6834	3
GGT	André, etal/ 2005	89	Positive	High	Modest/Null	High	Unknown	NA	6834	3
GGT	Doi Y, et al 2007	135	Positive	High	Modest/Null	High	Unknown	NA	6834	3
GGT	Ford ES, et al 2008	787	Positive	High	Modest/Null	High	Unknown	NA	6834	3
GGT	Gautier, et al 2010	203	Positive	High	Modest/Null	High	Unknown	NA	6834	3
GGT	Kim et al. 2008	92	Positive	High	Modest/Null	High	Unknown	NA	6834	3
GGT	Lee et al. 2003	83	Positive	High	Modest/Null	High	Unknown	NA	6834	3
GGT	Lee et al. 2003	157	Positive	High	Modest/Null	High	Unknown	NA	6834	3
GGT	Lindsay et al. 2001	568	Positive	High	Modest/Null	High	Unknown	NA	6834	3
GGT	Marques-Vidal et al. 2012	208	Positive	High	Modest/Null	High	Unknown	NA	6834	3
GGT	Montonen, et al 2011	613	Positive	High	Modest/Null	High	Unknown	NA	6834	3
GGT	Nguyen et al./2011	80	Positive	High	Modest/Null	High	Unknown	NA	6834	3
GGT	Raynor et al./2013	529	Positive	High	Modest/Null	High	Unknown	NA	6834	3
GGT	Salomaa, et al 2010	417	Positive	High	Modest/Null	High	Unknown	NA	6834	3
GGT	Xu et al./2011	19	Positive	High	Modest/Null	High	Unknown	NA	6834	3
Glucagon-like peptide-1 (GLP-1)	Zheng et al. 2014	41	Null	Low/unknown	No evidence	NA	Unknown	NA	41	1
Glucose	Abbasi,et al /2012	1427	Positive	High	High	High			6078	3
Glucose	Abbasi,et al /2012	924	Positive	High	High	High			6078	3
Glucose	Rathmann, et al 2010	93	Positive	High	High	High			6078	3
Glucose	Rolandsson, et al 2001	41	Positive	High	High	High			6078	3
Glucose	Wannamethee et al./2011	297	Positive	High	High	High			6078	3
Glucose	Nguyen et al./2010	25	Positive	High	High	High			6078	3
Glucose	Neeland et al./2012	84	Positive	High	High	High			6078	3
Glucose	Tabak et al./2009	505	Positive	High	High	High			6078	3
Glucose	Norberg et al./2006	164	Positive	High	High	High			6078	3
Glucose	Norberg et al./2007	177	Positive	High	High	High			6078	3
Glucose	Rolandsson et al./2001	41	Positive	High	High	High			6078	3
Glucose	Schöttker et al./2011	306	Positive	High	High	High			6078	3
Glucose	Song et al./2007	1584	Positive	High	High	High			6078	3
Glucose	Soulimane et al./2011	410	Positive	High	High	High			6078	3
Glucose(2h)	Daimon, et al 2003	18	Positive	High	High	High			370	2
Glucose(2h)	Norberg et al./2007	177	Positive	High	High	High			370	2
Glucose(2h)	Rathmann, et al 2010	93	Positive	High	High	High			370	2
Glucose(2h)	Rolandsson et al./2001	41	Positive	High	High	High			370	2
Glucose(2h)	Rolandsson, et al 2001	41	Positive	High	High	High			370	2
Glycated albumin	Selvin et al./2014	958	Positive	Medium	High	High	Unknown	NA	958	2
Glycine	Wang-Sattler et al./2012	134	Inverse	Medium	No evidence	NA	Unknown	NA	134	1
Glycitein	Ko et al./2014	693	Null	Low/unknown	No evidence	NA	Unknown	NA	693	2
HbA1c	Abbasi,et al /2012	1427	Positive	High	High	High			5520	3
HbA1c	Abbasi,et al /2012	924	Positive	High	High	High			5520	3
HbA1c	Norberg et al./2006	164	Positive	High	High	High			5520	3
HbA1c	Pradhan, et al 2007	1238	Positive	High	High	High			5520	3
HbA1c	Rathmann, et al 2010	93	Positive	High	High	High			5520	3
HbA1c	Schöttker et al./2011	306	Positive	High	High	High			5520	3
HbA1c	Soulimane et al./2011	410	Positive	High	High	High			5520	3
HbA1c	Selvin et al./2014	958	Positive	High	High	High			5520	3
HDL	Gast GS, et al 2012	130	Inverse	High	Modest/Null	High	Unknown	NA	1506	3
HDL	Gautier, et al 2010	203	Null	High	Modest/Null	High	Unknown	NA	1506	3
HDL	Ley et al. 2010	86	Inverse	High	Modest/Null	High	Unknown	NA	1506	3
HDL	Montonen, et al 2011	613	Inverse	High	Modest/Null	High	Unknown	NA	1506	3
HDL	Norberg et al./2007	177	Inverse	High	Modest/Null	High	Unknown	NA	1506	3
HDL	Wannamethee et al./2011	297	Inverse	High	Modest/Null	High	Unknown	NA	1506	3
Hexose	Floegel, et al 2013	800	Positive	Medium	No evidence	NA	Unknown	NA	800	2
HOMA-B	Song et al./2007	1584	Positive	Medium	No evidence	NA	Potentially causal	High	1584	3
HOMA-IR	Nguyen et al./2010	25	Positive	Medium	Modest/Null	Low	Potentially causal	High	2029	3
HOMA-IR	Lee et al. 2014	420	Null	Medium	Modest/Null	Low	Potentially causal	High	2029	3
HOMA-IR	Song et al./2007	1584	Positive	Medium	Modest/Null	Low	Potentially causal	High	2029	3
HOMA-S	Tabak et al./2009	505	Positive	Medium	No evidence	NA	Potentially causal	High	505	2
Homocysteine	Salomaa, et al 2010	417	Null	Low/unknown	Modest/Null	High	Unknown	NA	417	2
IA-2AA	Rolandsson, et al 2001	41	Null	Low/unknown	No evidence	NA	Unknown	NA	41	1
ICAM-1	Meigs et al. 2004	737	Positive	High	Modest/Null	High	Unknown	NA	3142	3
ICAM-1	Raynor et al./2013	529	Positive	High	Modest/Null	High	Unknown	NA	3142	3
ICAM-1	Sattar et al 2009	292	Positive	High	Modest/Null	High	Unknown	NA	3142	3
ICAM-1	Song et al./2007	1584	Positive	High	Modest/Null	High	Unknown	NA	3142	3
IL-18	Herder, et al 2011	436	Positive	High	Modest/Null	High	Unknown	NA	1380	3
IL-18	Salomaa, et al 2010	417	Positive	High	Modest/Null	High	Unknown	NA	1380	3
IL-18	Thorand et al./2005	527	Positive	High	Modest/Null	High	Unknown	NA	1380	3
IL-1BETA	Marques-Vidal et al. 2012	208	Null	Low/unknown	Modest/Null	Low	Unknown	NA	208	1
IL-1RA	Salomaa, et al 2010	417	Positive	Medium	No evidence	NA	Likely non-causal	High	417	2
IL-2Ra	Lyssenko et al. 2012	338	Null	Low/unknown	No evidence	NA	Unknown	NA	338	2
IL-6	Chao, et al 2010	1584	Positive	High	Modest/Null	High	Unknown	NA	6222	3
IL-6	Dallmeier, et al 2012	162	Null	High	Modest/Null	High	Unknown	NA	6222	3
IL-6	Herder, et al 2011	436	Null	High	Modest/Null	High	Unknown	NA	6222	3
IL-6	Hu, et al 2004	737	Positive	High	Modest/Null	High	Unknown	NA	6222	3
IL-6	Krakoff J et al. 2003	79	Null	High	Modest/Null	High	Unknown	NA	6222	3
IL-6	Liu et al. 2007	1584	Positive	High	Modest/Null	High	Unknown	NA	6222	3
IL-6	Marques-Vidal et al. 2012	208	Null	High	Modest/Null	High	Unknown	NA	6222	3
IL-6	Norberg et al./2007	177	Null	High	Modest/Null	High	Unknown	NA	6222	3
IL-6	Pradhan, et al 2001	188	Null	High	Modest/Null	High	Unknown	NA	6222	3
IL-6	Rhee EJ et al./2012	479	Null	High	Modest/Null	High	Unknown	NA	6222	3
IL-6	Stranges et al./2008	61	Null	High	Modest/Null	High	Unknown	NA	6222	3
IL-6	Thorand et al./2007	527	Positive	High	Modest/Null	High	Unknown	NA	6222	3
IL-8	Herder, et al 2011	436	Null	Low/unknown	Modest/Null	High	Unknown	NA	436	2
Insulin	Carnethon, et al 2002	1479	Positive	High	Modest/Null	High	Unknown	NA	4104	3
Insulin	Gautier, et al 2010	203	Positive	High	Modest/Null	High	Unknown	NA	4104	3
Insulin	Nguyen et al./2010	25	Positive	High	Modest/Null	High	Unknown	NA	4104	3
Insulin	Norberg et al./2007	177	Positive	High	Modest/Null	High	Unknown	NA	4104	3
Insulin	Pradhan, et al 2003	126	Positive	High	Modest/Null	High	Unknown	NA	4104	3
Insulin	Rathmann, et al 2010	93	Positive	High	Modest/Null	High	Unknown	NA	4104	3
Insulin	Salomaa, et al 2010	417	Positive	High	Modest/Null	High	Unknown	NA	4104	3
Insulin	Song et al./2007	1584	Positive	High	Modest/Null	High	Unknown	NA	4104	3
IP-10	Herder, et al 2011	436	Null	Low/unknown	Modest/Null	High	Unknown	NA	436	2
Isoleucine	Wang et al./2011	201	Positive	Medium	Modest/Null	Low	Unknown	NA	201	1
Lactate	Juraschek et al. 2013	544	Positive	Medium	Modest/Null	Low	Unknown	NA	544	2
LAR	Thorand, et al 2010	460	Positive	Medium	No evidence	NA	Unknown	NA	460	2
LDL	Ley et al. 2010	86	Null	Low/unknown	Modest/Null	Low	Unknown	NA	86	1
Leptin	Herder, et al 2011	436	Null	High	Modest/Null	High	Unknown	NA	3362	3
Leptin	Norberg, et al 2007	177	Positive	High	Modest/Null	High	Unknown	NA	3362	3
Leptin	Raynor, et al 2013	529	Null	High	Modest/Null	High	Unknown	NA	3362	3
Leptin	Sun, et al 2010	1054	Null	High	Modest/Null	High	Unknown	NA	3362	3
Leptin	Thorand, et al 2010	460	Positive	High	Modest/Null	High	Unknown	NA	3362	3
Leptin	Welsh, et al 2009	289	Positive	High	Modest/Null	High	Unknown	NA	3362	3
Leptin	Salomaa, et al 2010	417	Null	High	Modest/Null	High	Unknown	NA	3362	3
Leucine	Wang et al./2011	201	Positive	Medium	Modest/Null	Low	Unknown	NA	201	1
L-GPC	Ferrannini, et al 2013	151	Inverse	Medium	No evidence	NA	Unknown	NA	151	1
Linoleic acid	Mahendran et al. 2014	30	Inverse	Medium	No evidence	NA	Unknown	NA	30	1
LpaPA2_activity	Dallmeier, et al 2012	162	Null	Low/unknown	Modest/Null	Low	Unknown	NA	579	2
LpaPA2_activity	Salomaa, et al 2010	417	Null	Low/unknown	Modest/Null	Low	Unknown	NA	579	2
LpaPA2_mass	Salomaa, et al 2010	417	Null	Low/unknown	Modest/Null	Low	Unknown	NA	579	2
LpaPA2_mass	Dallmeier, et al 2012	162	Null	Low/unknown	Modest/Null	Low	Unknown	NA	579	2
LPC	Floegel, et al 2013	800	Inverse	Medium	No evidence	NA	Unknown	NA	800	2
LPC18:2	Wang-Sattler et al./2012	134	Inverse	Medium	No evidence	NA	Unknown	NA	134	1
LPE18:2	Rhee EP et al./2011	479	Positive	Medium	No evidence	NA	Unknown	NA	479	2
Magnesium	Raynor et al./2013	529	Positive	Medium	Modest/Null	Low	Unknown	NA	529	2
MCP-1	Rhee EJ et al./2012	479	Null	Low/unknown	Modest/Null	High	Unknown	NA	1077	3
MCP-1	Dallmeier, et al 2012	162	Null	Low/unknown	Modest/Null	High	Unknown	NA	1077	3
MCP-1	Herder, et al 2011	436	Null	Low/unknown	Modest/Null	High	Unknown	NA	1077	3
Melatonin	McMullan et al. 2013	370	Positive	Medium	No evidence	NA	Unknown	NA	370	2
MIF	Herder, et al 2011	436	Null	Low/unknown	Modest/Null	Low	Unknown	NA	436	2
MPO	Salomaa, et al 2010	417	Null	Low/unknown	Modest/Null	High	Unknown	NA	417	2
MR-proADM	Salomaa, et al 2010	417	Null	Low/unknown	Modest/Null	High	Unknown	NA	417	2
MR-proANP	Salomaa, et al 2010	417	Inverse	Medium	Modest/Null	High	Unknown	NA	417	2
myristic acid	Ma, et al 2015	297	Null	Low/unknown	No evidence	NA	Unknown	NA	297	2
Na-LiCT_activity	Vaccaro et al./2005	101	Positive	Medium	No evidence	NA	Unknown	NA	101	1
NEFA	Norberg et al./2007	177	Positive	Medium	No evidence	NA	Unknown	NA	834	2
NEFA	Steffen et al. 2015	657	Positive	Medium	No evidence	NA	Unknown	NA	834	2
Neopterin	Salomaa, et al 2010	417	Null	Medium	Modest/Null	Low	Unknown	NA	417	2
NT-proBNP	Salomaa, et al 2010	417	Inverse	Medium	Modest/Null	Low	Potentially causal	High	417	2
Oleic acid	Mahendran et al. 2014	30	Null	Low/unknown	No evidence	NA	Unknown	NA	30	1
Osteocalcin	Ngarmukos et al./2012	63	Inverse	Medium	No evidence	NA	Unknown	NA	63	1
Osteoprotegerin	Dallmeier, et al 2012	162	Null	Low/unknown	Modest/Null	Low	Unknown	NA	162	1
ox-LDL	Hoogeveen, et al 2007	581	Null	Low/unknown	Modest/Null	Low	Unknown	NA	581	2
PAI-1	Alessi, et al/2011	182	Positive	High	No evidence	NA	Unknown	NA	544	2
PAI-1	Festa, et al 2002	144	Positive	High	No evidence	NA	Unknown	NA	544	2
PAI-1	Hernestål-Boman, et al 2012	157	Positive	High	No evidence	NA	Unknown	NA	544	2
PAI-1	Stranges et al./2008	61	Null	High	No evidence	NA	Unknown	NA	544	2
palmitic acid	Ma, et al 2015	297	Positive	Medium	No evidence	NA	Unknown	NA	327	2
palmitic acid	Mahendran et al. 2014	30	Null	Medium	No evidence	NA	Unknown	NA	327	2
palmitoleic-acid	Mozaffarian, et al 2010	296	Null	Low/unknown	No evidence	NA	Unknown	NA	623	2
palmitoleic-acid	Ma, et al 2015	297	Null	Low/unknown	No evidence	NA	Unknown	NA	623	2
palmitoleic-acid	Mahendran et al. 2014	30	Positive	Low/unknown	No evidence	NA	Unknown	NA	623	2
PC34:2	Rhee EP et al./2011	189	Positive	Medium	No evidence	NA	Unknown	NA	189	1
PC36:2	Rhee EP et al./2011	189	Positive	Medium	No evidence	NA	Unknown	NA	189	1
pentadecanoic acid	Santaren, et al 2014	103	Inverse	Medium	No evidence	NA	Unknown	NA	103	1
Phenylalanine	Floegel, et al 2013	800	Positive	Medium	Modest/Null	Low	Unknown	NA	1001	3
Phenylalanine	Wang et al./2011	201	Positive	Medium	Modest/Null	Low	Unknown	NA	1001	3
PLGF	Salomaa, et al 2010	417	Null	Low/unknown	Modest/Null	High	Unknown	NA	417	2
PON1_activity	Salomaa, et al 2010	417	Null	Low/unknown	Modest/Null	High	Unknown	NA	417	2
Procalcitonin	Abbasi,et al /2012	496	Positive	Medium	Modest/Null	High	Unknown	NA	496	2
Progesterone	Nilsson et al./2009	30	Positive	Medium	No evidence	NA	Unknown	NA	30	1
Proinsulin	Norberg et al./2007	177	Positive	High	No evidence	NA	Unknown	NA	522	2
Proinsulin	Pradhan, et al 2003	126	Positive	High	No evidence	NA	Unknown	NA	522	2
Proinsulin	Schulze et al./2005	219	Positive	High	No evidence	NA	Unknown	NA	522	2
Proinsulin/Insulin_ratio	Schulze et al./2005	219	Positive	High	No evidence	NA	Unknown	NA	219	1
P-selectin	Dallmeier, et al 2012	162	Null	Low/unknown	Modest/Null	Low	Unknown	NA	162	1
RANTES	Herder, et al 2011	436	Null	Low/unknown	Modest/Null	Low	Unknown	NA	436	2
RBP-4	Rhee EJ et al./2012	479	Null	Medium	Modest/Null	Low	Unknown	NA	479	2
RDW	Engström et al. 2014	2944	Inverse	Medium	No evidence	NA	Unknown	NA	2944	3
Resistin	Heidemann, et al 2008	1038	Null	Medium	No evidence	NA	Potentially causal	High	1038	3
SCD163	Møller, et al 2011	568	Positive	Medium	No evidence	NA	Unknown	NA	568	2
sCD36	Handberg, et al 2010	173	Null	Low/unknown	Modest/Null	Low	Unknown	NA	173	1
sE-selectin	Chao, et al 2010	1584	Positive	Medium	Modest/Null	Low	Unknown	NA	5013	3
sE-selectin	Herder, et al 2011	436	Positive	Medium	Modest/Null	Low	Unknown	NA	5013	3
sE-selectin	Krakoff J et al. 2003	79	Null	Medium	Modest/Null	Low	Unknown	NA	5013	3
sE-selectin	Meigs et al. 2004	737	Positive	Medium	Modest/Null	Low	Unknown	NA	5013	3
sE-selectin	Song et al./2007	1584	Positive	Medium	Modest/Null	Low	Unknown	NA	5013	3
sE-selectin	Stranges et al./2008	61	Positive	Medium	Modest/Null	Low	Unknown	NA	5013	3
sE-selectin	Thorand et al./2006	532	Positive	Medium	Modest/Null	Low	Unknown	NA	5013	3
sICAM-1	Chao, et al 2010	1584	Positive	Medium	Modest/Null	High	Unknown	NA	3435	3
sICAM-1	Dallmeier, et al 2012	162	Null	Medium	Modest/Null	High	Unknown	NA	3435	3
sICAM-1	Herder, et al 2011	436	Positive	Medium	Modest/Null	High	Unknown	NA	3435	3
sICAM-1	Hoogeveen, et al 2007	581	Positive	Medium	Modest/Null	High	Unknown	NA	3435	3
sICAM-1	Krakoff J et al. 2003	79	Null	Medium	Modest/Null	High	Unknown	NA	3435	3
sICAM-1	Stranges et al./2008	61	Null	Medium	Modest/Null	High	Unknown	NA	3435	3
sICAM-1	Thorand et al./2006	532	Positive	Medium	Modest/Null	High	Unknown	NA	3435	3
sOB-R	Sun et al./2010	1054	Inverse	Medium	No evidence	NA	Unknown	NA	1054	3
stearic acid	Ma, et al 2015	297	Positive	Medium	No evidence	NA	Unknown	NA	327	2
stearic acid	Mahendran et al. 2014	30	Null	Medium	No evidence	NA	Unknown	NA	327	2
sTfR	Montonen, et al 2012	607	Null	Low/unknown	No evidence	NA	Unknown	NA	607	2
sTM	Thorand et al./2007	224	Inverse	Medium	No evidence	NA	Unknown	NA	224	1
suPAR	Eugen-Olsen, et al 2010	59	Positive	Medium	No evidence	NA	Unknown	NA	320	2
suPAR	Haugaard, et al 2012	182	Positive	Medium	No evidence	NA	Unknown	NA	320	2
suPAR	Krakoff J et al. 2003	79	Null	Medium	No evidence	NA	Unknown	NA	320	2
TAG44:1	Rhee EP et al./2011	189	Positive	Medium	No evidence	NA	Unknown	NA	189	1
TAG46:1	Rhee EP et al./2011	189	Positive	Medium	No evidence	NA	Unknown	NA	189	1
TAG48:0	Rhee EP et al./2011	189	Positive	Medium	No evidence	NA	Unknown	NA	189	1
TAG48:1	Rhee EP et al./2011	189	Positive	Medium	No evidence	NA	Unknown	NA	189	1
TAG50:0	Rhee EP et al./2011	189	Positive	Medium	No evidence	NA	Unknown	NA	189	1
TAG52:1	Rhee EP et al./2011	189	Positive	Medium	No evidence	NA	Unknown	NA	189	1
TG/HDL ratio	Lee et al. 2014	420	Positive	Medium	Modest/Null	Low	Unknown	NA	420	2
TGF-b1	Herder, et al 2011	436	Null	Low/unknown	Modest/Null	Low	Unknown	NA	436	2
TIMP-1	Salomaa, et al 2010	417	Null	Medium	Modest/Null	High	Unknown	NA	417	2
TNF-a	Daimon, et al 2003	18	Null	Low/unknown	Modest/Null	Low	Unknown	NA	961	2
TNF-a	Krakoff J et al. 2003	79	Null	Low/unknown	Modest/Null	Low	Unknown	NA	961	2
TNF-a	Marques-Vidal et al. 2012	208	Null	Low/unknown	Modest/Null	Low	Unknown	NA	961	2
TNF-a	Norberg et al./2007	177	Null	Low/unknown	Modest/Null	Low	Unknown	NA	961	2
TNF-a	Rhee EJ et al./2012	479	Null	Low/unknown	No evidence	NA	Unknown	NA	961	2
TNF-a-R2	Chao, et al 2010	1584	Null	Medium	Modest/Null	Low	Unknown	NA	4067	3
TNF-a-R2	Dallmeier, et al 2012	162	Null	Medium	Modest/Null	Low	Unknown	NA	4067	3
TNF-a-R2	Hu, et al 2004	737	Positive	Medium	Modest/Null	Low	Unknown	NA	4067	3
TNF-a-R2	Liu et al. 2007	1584	Positive	Medium	Modest/Null	Low	Unknown	NA	4067	3
tPA	Hernestål-Boman, et al 2012	157	Null	Low/unknown	No evidence	NA	Unknown	NA	319	2
tPA	Wannamethee et al./2008	162	Positive	Medium	No evidence	NA	Unknown	NA	319	2
tPA/PAI-1_complex	Hernestål-Boman, et al 2012	157	Positive	Medium	No evidence	NA	Unknown	NA	157	1
Transferrin	Mainous et al. 2002	946	Inverse	High	No evidence	NA	Unknown	NA	946	2
trans-Palmitoleic-acid	Mozaffarian, et al 2010	304	Inverse	Medium	No evidence	NA	Unknown	NA	509	2
trans-Palmitoleic-acid	Mozaffarian, et al 2013	205	Inverse	Medium	No evidence	NA	Unknown	NA	509	2
Triglycerides	Gautier, et al 2010	203	Positive	High	Modest/Null	High	Likely non-causal	High	3450	3
Triglycerides	Hjellvik, et al 2012	2523	Positive	High	Modest/Null	High	Likely non-causal	High	3450	3
Triglycerides	Ley et al. 2010	86	Positive	High	Modest/Null	High	Likely non-causal	High	3450	3
Triglycerides	Norberg et al./2006	164	Null	High	Modest/Null	High	Likely non-causal	High	3450	3
Triglycerides	Norberg et al./2007	177	Positive	High	Modest/Null	High	Likely non-causal	High	3450	3
Triglycerides	Wannamethee et al./2011	297	Positive	High	Modest/Null	High	Likely non-causal	High	3450	3
Troponin-I	Salomaa, et al 2010	417	Null	Low/unknown	Modest/Null	High	Unknown	NA	417	2
TyG index	Lee et al. 2014	420	Positive	Medium	Modest/Null	Low	Unknown	NA	420	2
Tyrosine	Wang et al./2011	201	Positive	Medium	Modest/Null	Low	Unknown	NA	201	1
UAE	Halimi JM, et al 2008	171	Positive	Medium	Modest/Null	Low	Unknown	NA	171	1
UAE(24h)	Brantsma, et al/2005	185	Positive	Medium	Modest/Null	Low	Unknown	NA	185	1
Uric-acid	Abbasi,et al /2012	1427	Positive	High	High	High	Likely non-causal	High	4175	3
Uric-acid	Chien, et al 2008	548	Positive	High	High	High	Likely non-causal	High	4175	3
Uric-acid	Krishnan E et al. 2012	269	Positive	High	High	High	Likely non-causal	High	4175	3
Uric-acid	Nan et al./2008	716	Positive	High	High	High	Likely non-causal	High	4175	3
Uric-acid	Rathmann, et al 2010	93	Positive	High	High	High	Likely non-causal	High	4175	3
Uric-acid	Sluijs et al./2013	921	Positive	High	High	High	Likely non-causal	High	4175	3
Uric-acid	Wang et al./2011	201	Positive	High	High	High	Likely non-causal	High	4175	3
Urine-isoprostanes	Dallmeier, et al 2012	162	Null	Low/unknown	Modest/Null	Low	Unknown	NA	162	1
vaccenic acid	Ma, et al 2015	297	Inverse	Medium	No evidence	NA	Unknown	NA	327	2
vaccenic acid	Mahendran et al. 2014	30	Null	Medium	No evidence	NA	Unknown	NA	327	2
Valine	Wang et al./2011	924	Positive	Medium	No evidence	NA	Unknown	NA	924	2
VCAM-1	Chao, et al 2010	1584	Positive	Medium	Modest/Null	Low	Unknown	NA	3984	3
VCAM-1	Krakoff J et al. 2003	79	Null	Medium	Modest/Null	Low	Unknown	NA	3984	3
VCAM-1	Meigs et al. 2004	737	Positive	Medium	Modest/Null	Low	Unknown	NA	3984	3
VCAM-1	Song et al./2007	1584	Positive	Medium	Modest/Null	Low	Unknown	NA	3984	3
Visfatin	Rhee EJ et al./2012	479	Null	Low/unknown	No evidence	NA	Unknown	NA	479	2
Vitamin-B12	Salomaa, et al 2010	417	Null	Low/unknown	Modest/Null	Low	Unknown	NA	417	2
Vitamin-D	Grimnes G, et al 2010	247	Null	High	No evidence	NA	Likely non-causal	High	1724	3
Vitamin-D	Husemoen, et al/ 2012	141	Null	High	No evidence	NA	Likely non-causal	High	1724	3
Vitamin-D	Mattila et al/ 2007	187	Null	High	No evidence	NA	Likely non-causal	High	1724	3
Vitamin-D	Schöttker et al./2013	829	Inverse	High	No evidence	NA	Likely non-causal	High	1724	3
Vitamin-D	Schafer et al. 2014	320	Null	High	No evidence	NA	Likely non-causal	High	1724	3
Vitronectin	Alessi, et al/2011	182	Positive	Medium	No evidence	NA	Unknown	NA	182	1
vWF	Hernestål-Boman, et al 2012	157	Null	Low/unknown	Modest/Null	Low	Unknown	NA	930	2
vWF	Krakoff J et al. 2003	79	Null	Low/unknown	Modest/Null	Low	Unknown	NA	930	2
vWF	Thorand et al./2006	532	Null	Low/unknown	Modest/Null	Low	Unknown	NA	930	2
vWF	Wannamethee et al./2008	162	Positive	Medium	Modest/Null	Low	Unknown	NA	930	2
WBC	Raynor et al./2013	529	Positive	Medium	Modest/Null	High	Unknown	NA	653	2
WBC	Stranges et al./2008	61	Null	Medium	Modest/Null	High	Unknown	NA	653	2
WBC	Vozarova et al. 2002	63	Positive	Medium	Modest/Null	High	Unknown	NA	653	2
δ13Carbon isotope	Patel, et al 2014	476	Inverse	Medium	No evidence	NA	Unknown	NA	476	2
δ15Nitrogen isotope	Patel, et al 2014	476	Positive	Medium	No evidence	NA	Unknown	NA	476	2
